# Supplementary material for: Nutritional Risk and Sarcopenia Features in Patients with Crohn’s Disease: Relation to Body Composition, Physical Performance, Nutritional Questionnaires and Biomarkers
Source: Nutrients. 2023 Aug 17;15(16):3615. doi: 10.3390/nu15163615 (PMC10458234; doi:10.3390/nu15163615)
Supplement: Supplementary file 1 [file nutrients-15-03615-s001.zip]

Archive with 1 entries (1 files):
- nutrients-2507207-supplementary.pdf
